# Supplementary material for: Plasmonic Effect of Ag/Au Composite Structures on the Material Transition
Source: Nanomaterials (Basel). 2022 Aug 25;12(17):2927. doi: 10.3390/nano12172927 (PMC9457859; doi:10.3390/nano12172927)
Supplement: Supplementary file 1 [file nanomaterials-12-02927-s001.zip]

Archive with 1 entries (1 files):
- nanomaterials-1863191-supplementary.pdf
